# Supplementary material for: Association between Pet Ownership and Threatened Abortion in Pregnant Women: The China Birth Cohort Study
Source: Int J Environ Res Public Health. 2022 Dec 6;19(23):16374. doi: 10.3390/ijerph192316374 (PMC9739756; doi:10.3390/ijerph192316374)
Supplement: Supplementary file 1 [file ijerph-19-16374-s001.zip]

Archive with 1 entries (1 files):
- ijerph-2012327-supplementary.pdf
